# Supplementary material for: Usefulness of Thulium-Doped Fiber Laser and Diode Laser in Zero Ischemia Kidney Surgery—Comparative Study in Pig Model
Source: Materials (Basel). 2021 Apr 16;14(8):2000. doi: 10.3390/ma14082000 (PMC8073520; doi:10.3390/ma14082000)
Supplement: Supplementary file 1 [file materials-14-02000-s001.zip]

Archive with 1 entries (1 files):
- materials-1115944-supplementary.pdf
